# Supplementary material for: The Copper Reduction Potential Determines the Reductive Cytotoxicity: Relevance to the Design of Metal–Organic Antitumor Drugs
Source: Molecules. 2024 Feb 27;29(5):1032. doi: 10.3390/molecules29051032 (PMC10934576; doi:10.3390/molecules29051032)
Supplement: Supplementary file 1 [file molecules-29-01032-s001.zip]

Archive with 1 entries (1 files):
- molecules-2824986-supplementary.pdf
